# Supplementary material for: Out of the Qinghai-Tibetan plateau: Origin, evolution and historical biogeography of Morchella (both Elata and Esculenta clades)
Source: Front Microbiol. 2022 Dec 28;13:1078663. doi: 10.3389/fmicb.2022.1078663 (PMC9832445; doi:10.3389/fmicb.2022.1078663)
Supplement: Supplementary file 1 [file Table_1.xlsx]

## Sheet: Table S1
Table S1 Specimen vouchers, locations, and GenBank accession of Morchella in QTPs and NCBI
No.	Month/year collected	Strain name	Locality	GPS coordinate	species			GenBank accessions					Final result	NCBI
						Linnaean name	Phylospecies	ITS	nrsLSU	EF1-α	R1B1	R1B2		No.	Species	GenBank accessions
1	06/2021	M21-BM1	Ma Kehe Forest Farm, Banma County, Qinghai Province (middle latitude region)	100°47'E-32°43'N	M.sextelata	M.sextelata	Mel-6	OK073275	-		-	1	M. sextelata/Mel-6	1	Morchella yangii	MK321877.1
2	06/2021	M21-BM2			M.eohespera	M. norvegiensis	Mel-19	OK073276	OL413107	1	1	1	M. norvegiensis=M. eohespera/Mel-19	2		MK321885.1
3	06/2021	M21-BM3			M.eximia	M. eximia	Mel-7	OK073277	OL413108	1	1	-	M. eximia=M.septimelata/Mel-7	3	Morchella vulgaris	MK965458.1
4	06/2021	M21-BM4			M.eximia	M. eximia	Mel-7	OK073278	OL413109	1	1	1	M. eximia=M.septimelata/Mel-7	4		MH857461.1
5	06/2021	M21-BM5			M.eximia	M. eximia	Mel-7	OK073279	OL413110	1	1	-	M. eximia=M.septimelata/Mel-7	5		MW884534.1
6	06/2021	M21-BM6			M.eohespera	M. norvegiensis	Mel-19	OK073280	OL413111	1	1	1	M. norvegiensis=M. eohespera/Mel-19	6	Morchella virginiana	JQ723115.1
7	06/2021	M21-BM7			Mel-14	Unnamed	Yet to be formally decribed or linked to an existing binomial	OK073281	OL413112	1	1	-	Mel-14	7		JQ723113.1
8	06/2021	M21-BM8			M.septimelata	M. eximia	Mel-7	OK073282	OL413113	1	1	-	M. eximia=M.septimelata/Mel-7	8		JQ723111.1
9	06/2021	M21-BM9			M.esculenta	M. esculenta	Mes-8	OK073283	-	1	1	-	M. esculenta/Mes-8	9		ON245312.1
10	06/2021	M21-BM10			M.eximia	M. eximia	Mel-7	OK073284	OL413114	1	1	1	M. eximia=M.septimelata/Mel-7	10		ON245310.1
11	06/2021	M21-BM12			Mel-33	Unnamed	Yet to be formally decribed or linked to an existing binomial	OK073285	OL413115	1	1	1	Mel-33	11		ON245300.1
12	06/2021	M21-BM13			M.eohespera	M. norvegiensis	Mel-19	OK073286	-	1	-	1	M. norvegiensis=M. eohespera/Mel-19	12	Morchella tridentina	MT373936.1
13	06/2021	M21-BM14			Mel-14	Unnamed	Yet to be formally decribed or linked to an existing binomial	OK073287	OL413116	1	1	1	Mel-14	13		MT712259.1
14	06/2021	M21-BM15			M.eohespera	M. norvegiensis	Mel-19	OK073288	OL413117	1	1	-	M. norvegiensis=M. eohespera/Mel-19	14		MT957957.1
15	06/2021	M21-BM16			Mel-14	Unnamed	Yet to be formally decribed or linked to an existing binomial	OK073289	OL413118	1	1	1	Mel-14	15	Morchella steppicola	MN513738.1
16	06/2021	M21-BM17			Mel-13	M. delicios	Mel-26+Mel-13	OK073290	OL413119	1	1	1	M. deliciosa/Mel-13	16		KM587977.1
17	06/2021	M21-BM18			M.esculenta	M. esculenta	Mes-8	OK073291	OL413120	1	1	-	M. esculenta/Mes-8	17		KX599198.1
18	06/2021	M21-BM20			M.purpurascens/Mel-20	M. purpurascens	Mel-20+Mel-34	OK073292	OL413121	1	1	-	M. purpurascens/Mel-20+Mel-34	18	Morchella spongiola	MG431336.1
19	06/2021	M21-BM21			M.eohespera	M. norvegiensis	Mel-19	OK073293	OL413122	1	1	1	M. norvegiensis=M. eohespera/Mel-19	19		JQ691492.1
20	06/2021	M21-BM22			Mel-14	Unnamed	Yet to be formally decribed or linked to an existing binomial	OK073294	OL413123	1	1	-	Mel-14	20		JQ691480.1
21	06/2021	M21-BM23			Mel-14	Unnamed	Yet to be formally decribed or linked to an existing binomial	OK073295	OL413124	1	1	-	Mel-14	21	Morchella sp. Mel-33	MK965441.1
22	06/2021	M21-BM24			Mel-13	M. delicios	Mel-26+Mel-13	OK073296	OL413125	1	1	-	M. deliciosa/Mel-13	22	Morchella sp. Mel-21	MT268886.1
23	06/2021	M21-BM28			Mel-33	Unnamed	Yet to be formally decribed or linked to an existing binomial	OK073297	OL413126	1	1	-	Mel-33	23		MT268887.1
24	06/2021	M21-BM29			M.esculenta	M. esculenta	Mes-8	OK073298	OL413127	1	1	-	M. esculenta/Mes-8	24		MT268896.1
25	06/2021	M21-HZ1	Beishan Forest Farm, Huzhu County, Qinghai Province (high latitude region)	102°11'E-36°53'N	Mel-13	M. delicios	Mel-26+Mel-13	OK047521	OL413081	1	1	1	M. deliciosa/Mel-13	25	Morchella sp. Mel-19	MK965457.1
26	06/2021	M21-HZ2			M.esculenta	M. esculenta	Mes-8	OK047522	OL413082	1	1	1	M. esculenta/Mes-8	26		MT268897.1
27	06/2021	M21-HZ3			Mel-13	M. delicios	Mel-26+Mel-13	OK047523	OL413083	1	1	1	M. deliciosa/Mel-13	27	Morchella sextelata	OM956135.1
28	06/2021	M21-HZ4			Mel-13	M. delicios	Mel-26+Mel-13	OK047524	OL413084	1	1	1	M. deliciosa/Mel-13	28		OM956369.1
29	06/2021	M21-HZ7			M.esculenta	M. esculenta	Mes-8	OK047525	OL413085	1	1	-	M. esculenta/Mes-8	29	Morchella semilibera	MH982769.1
30	06/2021	M21-HZ8			Mel-13	M. delicios	Mel-26+Mel-13	OK047526	OL413086	1	-	-	M. deliciosa/Mel-13	30		MN442333.1
31	06/2021	M21-HZ9			Mel-13	M. delicios	Mel-26+Mel-13	OK047527	OL413087	1	1	1	M. deliciosa/Mel-13	31		MN442337.1
32	06/2021	M21-HZ10			Mel-13	M. delicios	Mel-26+Mel-13	OK047528	OL413088	1	1	1	M. deliciosa/Mel-13	32	Morchella purpurascens/Mel-20	MK629377.1
33	06/2021	M21-HZ13			Mel-13	M. delicios	Mel-26+Mel-13	OK047529	OL413089	1	1	1	M. deliciosa/Mel-13	33		MK629381.1
34	06/2021	M21-HZ14			M.esculenta	M. esculenta	Mes-8	OK047530	OL413090	1	1	1	M. esculenta/Mes-8	34		MK629420.1
35	06/2021	M21-HZ15			M.esculenta	M. esculenta	Mes-8	OK047531	OL413091	1	1	1	M. esculenta/Mes-8	35	Morchella pulchella/Mel-12	MG589669.1
36	06/2021	M21-HZ16			M.esculenta	M. esculenta	Mes-8	OK047532	OL413092	1	1	1	M. esculenta/Mes-8	36		MG589672.1
37	06/2021	M21-HZ17			Mel-33	Unnamed	Yet to be formally decribed or linked to an existing binomial	OK047533	-	1	-	-	Mel-33	37		MK965452.1
38	06/2021	M21-HZ18			M.esculenta	M. esculenta	Mes-8	OK047534	OL413093	1	1	1	M. esculenta/Mes-8	38	Morchella prava	MG547874.1
39	06/2021	M21-HZ19			M.costata	M. costata	M. costata (Vent.) Pers.	OK047535	OL413094	1	1	1	M. costata	39	Morchella odonnellii	MK321851.1
40	06/2021	M21-HZ20			M.costata	M. costata	M. costata (Vent.) Pers.	OK047536	OL413095	1	1	1	M. costata	40	Morchella importuna	MH545494.1
41	06/2021	M21-HZ21			M.esculenta	M. esculenta	Mes-8	OK047537	OL413096	1	1	1	M. esculenta/Mes-8	41		MH545495.1
42	06/2021	M21-HZ22			M.costata	M. costata	M. costata (Vent.) Pers.	OK047538	OL413097	1	1	1	M. costata	42		MT435012.1
43	06/2021	M21-HZ23			M.costata	M. costata	M. costata (Vent.) Pers.	OK047539	OL413098	1	1	1	M. costata	43		MW805426.1
44	06/2021	M21-HZ24			M.costata	M. costata	M. costata (Vent.) Pers.	OK047540	OL413099	1	1	-	M. costata	44		MW856804.1
45	06/2021	M21-HZ25			M.costata	M. costata	M. costata (Vent.) Pers.	OK047541	OL413100	1	1	-	M. costata	45	Morchella gracilis	MH014706.1
46	06/2021	M21-HZ26			M.esculenta	M. esculenta	Mes-8	OK047542	OL413101	1	1	1	M. esculenta/Mes-8	46	Morchella galilaea	ON179780.1
47	06/2021	M21-HZ27			M.costata	M. costata	M. costata (Vent.) Pers.	OK047543	OL413102	1	1	1	M. costata	47		MW307353.1
48	03/2021	M21-LZ2	Gang Spruce Forest, Tibet Autonomous Region (low latitude region)	95°20'E-29°18'N	Mel-13	M. delicios	Mel-26+Mel-13	MZ738607	OL355053	1	1	1	M. deliciosa/Mel-13	48		MN513700.1
49	03/2021	M21-LZ3			M.eohespera	M. norvegiensis	Mel-19	MZ738620	OL355054	1	1	1	M. norvegiensis=M. eohespera/Mel-19	49	Morchella exuberans	MH198760.1
50	03/2021	M21-LZ4			M.eohespera	M. norvegiensis	Mel-19	MZ738608	OL355055	-	1	1	M. norvegiensis=M. eohespera/Mel-19	50		MH547075.1
51	03/2021	M21-LZ5			M.purpurascens/Mel-20	M. purpurascens	Mel-20+Mel-34	MZ738609	OL355056	1	1	-	M. purpurascens/Mel-20+Mel-34	51		MK629402.1
52	03/2021	M21-LZ6			M.pulchella/Mel-12	M. pulchella	Mel-31	MZ738621	OL355057	1	1	-	M. pulchella/Mel-31	52		MZ995219.1
53	03/2021	M21-LZ7			M.eohespera	M. norvegiensis	Mel-19	MZ738622	OL355058	1	1	-	M. norvegiensis=M. eohespera/Mel-19	53	Morchella eximioides	MK629398.1
54	03/2021	M21-LZ8			M.eohespera	M. norvegiensis	Mel-19	MZ738623	OL355059	1	1	1	M. norvegiensis=M. eohespera/Mel-19	54		MK629413.1
55	03/2021	M21-LZ9			M.purpurascens/Mel-20	M. purpurascens	Mel-20+Mel-34	MZ738624	OL355060	1	1	1	M. purpurascens/Mel-20+Mel-34	55	Morchella eximia	MG979398.1
56	03/2021	M21-LZ10			M.purpurascens/Mel-20	M. purpurascens	Mel-20+Mel-34	MZ738625	OL355061	1	1	1	M. purpurascens/Mel-20+Mel-34	56		MZ995220.1
57	03/2021	M21-LZ13			Mel-13	M. delicios	Mel-26+Mel-13	MZ738626	OL355062	1	1	1	M. deliciosa/Mel-13	57	Morchella esculenta	MH855526.1
58	03/2021	M21-LZ20			M.eohespera	M. norvegiensis	Mel-19	MZ738612	OL355063	1	1	1	M. norvegiensis=M. eohespera/Mel-19	58		MH859160.1
59	03/2021	M21-LZ21			M.pulchella/Mel-12	M. pulchella	Mel-31	MZ738627	OL355064	-	1	-	M. pulchella/Mel-31	59		OL678132.1
60	03/2021	M21-LZ22			M.eohespera	M. norvegiensis	Mel-19	MZ738628	OL355065	1	1	1	M. norvegiensis=M. eohespera/Mel-19	60	Morchella eohespera	MH982744.1
61	03/2021	M21-LZ23			Mel-14	Unnamed	Yet to be formally decribed or linked to an existing binomial	MZ738613	OL355066	-	1	1	Mel-14	61		MT373931.1
62	03/2021	M21-LZ24			Mel-14	Unnamed	Yet to be formally decribed or linked to an existing binomial	MZ738629	OL355067	1	1	1	Mel-14	62		MZ995215.1
63	03/2021	M21-LZ25			M.eohespera	M. norvegiensis	Mel-19	MZ738614	OL355068	1	1	1	M. norvegiensis=M. eohespera/Mel-19	63	Morchella diminutiva	ON245334.1
64	03/2021	M21-LZ31			M.eohespera	M. norvegiensis	Mel-19	MZ738615	OL355069	1	1	1	M. norvegiensis=M. eohespera/Mel-19	64		ON245307.1
65	03/2021	M21-LZ34			M.purpurascens/Mel-20	M. purpurascens	Mel-20+Mel-34	MZ738616	OL355070	1	1	1	M. purpurascens/Mel-20+Mel-34	65		MK144539.1
66	03/2021	M21-LZ36			Mel-14	Unnamed	Yet to be formally decribed or linked to an existing binomial	MZ738617	OL355071	1	1	1	Mel-14	66	Morchella deliciosa	MK629386.1
67	03/2021	M21-LZ37			M.eohespera	M. norvegiensis	Mel-19	MZ738618	OL355072	1	1	1	M. norvegiensis=M. eohespera/Mel-19	67	Morchella cryptica	JQ723091.1
68	03/2021	M21-LZ39			Mel-13	M. delicios	Mel-26+Mel-13	MZ738619	OL355062	-	1	-	M. deliciosa/Mel-13	68		JQ723089.1
69	03/2021	M21-GN1	Bailongjiang Forest, Gansu Province (middle latitude region)	102°30'E-34°37'N	M.costata	M. costata	M. costata (Vent.) Pers.	MZ770763	OL413051	-	1	1	M. costata	69	Morchella crassipes	KR809596.1
70	03/2021	M21-GN3			M.costata	M. costata	M. costata (Vent.) Pers.	MZ770762	OL413052	-	-	1	M. costata	70		EF081001.1
71	03/2021	M21-GN4			Mel-13	M. delicios	Mel-26+Mel-13	MZ770765	OL413053	-	1	1	M. deliciosa/Mel-13	71		EF081002.1
72	03/2021	M21-GN5			Mel-13	M. delicios	Mel-26+Mel-13	MZ770766	OL413054	1	1	1	M. deliciosa/Mel-13	72		GQ228465.1
73	03/2021	M21-GN6			M.eohespera	M. norvegiensis	Mel-19	MZ770767	OL413055	-	1	1	M. norvegiensis=M. eohespera/Mel-19	73	Mes-9	MG911239.1
74	03/2021	M21-GN7			M.eohespera	M. norvegiensis	Mel-19	MZ770768	OL413056	-	1	1	M. norvegiensis=M. eohespera/Mel-19	74		MG911239.1
75	03/2021	M21-GN8			Mel-14	Unnamed	Yet to be formally decribed or linked to an existing binomial	MZ770769	OL413057	1	1	1	Mel-14	75		KM485936.1
76	03/2021	M21-GN9			M.eohespera	M. norvegiensis	Mel-19	MZ770764	OL413058	1	1	-	M. norvegiensis=M. eohespera/Mel-19	76		KM485938.1
77	03/2021	M21-GN10			Mel-13	M. delicios	Mel-26+Mel-13	MZ770770	OL413059	1	1	1	M. deliciosa/Mel-13	77	Mes-8	JQ723093.1
78	03/2021	M21-GN11			M.eohespera	M. norvegiensis	Mel-19	MZ770771	OL413060	1	1	1	M. norvegiensis=M. eohespera/Mel-19	78		JQ618814.1
79	03/2021	M21-GN12			M.esculenta	M. esculenta	Mes-8	MZ770772	OL413061	1	1	1	M. esculenta/Mes-8	79		JQ322075.1
80	03/2021	M21-GN13			Mel-14	Unnamed	Yet to be formally decribed or linked to an existing binomial	MZ770773	OL413062	-	1	1	Mel-14	80	Mes-7	JQ723099.1
81	03/2021	M21-GN14			Mel-13	M. delicios	Mel-26+Mel-13	MZ770774	OL413063	1	1	1	M. deliciosa/Mel-13	81		JQ723100.1
82	03/2021	M21-GN15			Mel-13	M. delicios	Mel-26+Mel-13	MZ770775	OL413064	1	1	1	M. deliciosa/Mel-13	82	Mes-6	KM485939.1
83	03/2021	M21-GN16			Mel-14	Unnamed	Yet to be formally decribed or linked to an existing binomial	MZ770776	OL413065	-	1	1	Mel-14	83		JQ723098.1
84	03/2021	M21-GN18			M.costata	M. costata	M. costata (Vent.) Pers.	MZ770777	OL413066	-	1	1	M. costata	84	Mes-27	MT268898.1
85	03/2021	M21-GN19			Mel-13	M. delicios	Mel-26+Mel-13	MZ770778	OL413067	1	1	1	M. deliciosa/Mel-13	85		MN513721.1
86	03/2021	M21-GN20			M.costata	M. costata	M. costata (Vent.) Pers.	MZ770780	OL413068	-	1	1	M. costata	86		MN513720.1
87	03/2021	M21-GN21			Mel-13	M. delicios	Mel-26+Mel-13	MZ770781	OL413069	1	1	1	M. deliciosa/Mel-13	87	Mes-26	JQ618810.1
88	03/2021	M21-GN22			Mel-13	M. delicios	Mel-26+Mel-13	MZ770782	OL413070	-	1	1	M. deliciosa/Mel-13	88	Mes-25	MN513730.1
89	03/2021	M21-GN23			M.eohespera	M. norvegiensis	Mel-19	MZ770783	OL413054	1	1	1	M. norvegiensis=M. eohespera/Mel-19	89	Mes-24	JQ322043.1
90	03/2021	M21-GN24			Mel-13	M. delicios	Mel-26+Mel-13	MZ770784	OL413055	-	1	1	M. deliciosa/Mel-13	90		KM485932.1
91	03/2021	M21-GN25			M.esculenta	M. esculenta	Mes-8	MZ770785	OL413056	1	1	1	M. esculenta/Mes-8	91	Mes-23	JQ322064.1
92	04/2021	M21-SC2	Kubuchun Forest Farm, Sichuan Province (Middle latitude region)	102°57'E-32°19'N	Mes-19	Unnamed	Yet to be formally decribed or linked to an existing binomial	MZ754069	OL423317	1	1	1	Mes-19	92		JQ618790.1
93	04/2021	M21-SC3			M.crassipes	Unnamed	ambiguous name yet to be taxonomically clarified/epityfied	MZ754070	OL423318	1	1	1	M.crassipes	93	Mes-22	MT268907.1
94	04/2021	M21-SC4			Mes-19	Unnamed	Yet to be formally decribed or linked to an existing binomial	MZ754071	OL423319	1	1	1	Mes-19	94		MN513755.1
95	04/2021	M21-SC5			Mes-19	Unnamed	Yet to be formally decribed or linked to an existing binomial	MZ754072	OL423320	1	1	1	Mes-19	95		MN513717.1
96	04/2021	M21-SC7			M.crassipes	Unnamed	ambiguous name yet to be taxonomically clarified/epityfied	MZ754073	OL423321	1	1	1	M.crassipes	96	Mes-21	MN513734.1
97	04/2021	M21-SC8			M.crassipes	Unnamed	ambiguous name yet to be taxonomically clarified/epityfied	MZ754074	-	1	1	1	M.crassipes	97		MN513732.1
98	04/2021	M21-SC10			Mes-12	Unnamed	Yet to be formally decribed or linked to an existing binomial	MZ754075	OL423322	1	1	1	Mes-12	98		MN513702.1
99	04/2021	M21-SC11			Mes-12	Unnamed	Yet to be formally decribed or linked to an existing binomial	MZ754076	OL423323	1	1	1	Mes-12	99	Mes-20	MN513763.1
100	04/2021	M21-SC13			M.crassipes	Unnamed	ambiguous name yet to be taxonomically clarified/epityfied	MZ754077	OL423324	1	1	1	M.crassipes	100		MN513762.1
101	04/2021	M21-SC15			M.crassipes	Unnamed	ambiguous name yet to be taxonomically clarified/epityfied	MZ754078	OL423325	1	1	1	M.crassipes	101		MN513729.1
102	04/2021	M21-SC16			Mes-19	Unnamed	Yet to be formally decribed or linked to an existing binomial	MZ754079	-	1	1	1	Mes-19	102	Mes-19	KM485940.1
103	04/2021	M21-SC17			Mes-19	Unnamed	Yet to be formally decribed or linked to an existing binomial	MZ754080	OL423326	1	1	1	Mes-19	103		KM485943.1
104	04/2021	M21-SC18			M.crassipes	Unnamed	ambiguous name yet to be taxonomically clarified/epityfied	MZ754081	-	1	1	1	M.crassipes	104		KM485937.1
105	04/2021	M21-SC19			Mes-19	Unnamed	Yet to be formally decribed or linked to an existing binomial	MZ754082	-	1	1	1	Mes-19	105	Mes-18	JQ723096.1
106	04/2021	M21-SC20			Mes-19	Unnamed	Yet to be formally decribed or linked to an existing binomial	MZ754083	-	1	1	1	Mes-19	106	Mes-15	MT268903.1
107	04/2021	M21-SC21			M.crassipes	Unnamed	ambiguous name yet to be taxonomically clarified/epityfied	MZ754084	-	1	1	1	M.crassipes	107		MN513756.1
108	04/2021	M21-SC22			M.crassipes	Unnamed	ambiguous name yet to be taxonomically clarified/epityfied	MZ754085	OL423327	1	1	1	M.crassipes	108	Mes-14	JQ723087.1
109	04/2021	M21-SC23			M.crassipes	Unnamed	ambiguous name yet to be taxonomically clarified/epityfied	MZ754086		1	1	1	M.crassipes	109		JQ723085.1
110	04/2021	M21-SC24			Mes-19	Unnamed	Yet to be formally decribed or linked to an existing binomial	MZ754087	OL423328	O1377756	1	1	Mes-19	110	Mes-13	MG911242.1
111	04/2021	M21-YN1	Pudacuo National Forest Park, Yunnan Province (low latitude region)	99°50'E-27°57'N	Mes-19	Unnamed	Yet to be formally decribed or linked to an existing binomial	MZ766454	-	1	1	1	Mes-19	111		MG911232.1
112	04/2021	M21-YN2			Mes-9	Unnamed	Yet to be formally decribed or linked to an existing binomial	MZ766455	-	1	1	1	Mes-9	112		MG911219.1
113	04/2021	M21-YN3			Mes-19	Unnamed	Yet to be formally decribed or linked to an existing binomial	MZ766456	-	1	1	1	Mes-19	113	Mes-12	JQ723079.1
114	04/2021	M21-YN4			Mes-19	Unnamed	Yet to be formally decribed or linked to an existing binomial	MZ766457	-	1	1	1	Mes-19	114	Mes-10	MN513711.1
115	04/2021	M21-YN5			Mes-19	Unnamed	Yet to be formally decribed or linked to an existing binomial	MZ766458	OL413386	1	1	1	Mes-19	115		JQ322071.1
116	04/2021	M21-YN6			M.crassipes	Unnamed	ambiguous name yet to be taxonomically clarified/epityfied	MZ766459	-	1	1	1	M.crassipes	116	Mel-13	MK965447.1
117	04/2021	M21-YN7			Mes-12	Unnamed	Yet to be formally decribed or linked to an existing binomial	MZ766460	-	-	1	1	Mes-12	117		MK965453.1
118	04/2021	M21-YN8			M.crassipes	Unnamed	ambiguous name yet to be taxonomically clarified/epityfied	MZ766461	OL413387	1	1	1	M.crassipes
119	04/2021	M21-YN9			M.crassipes	Unnamed	ambiguous name yet to be taxonomically clarified/epityfied	MZ766462	-	-	1	1	M.crassipes
120	04/2021	M21-YN10			M.crassipes	Unnamed	ambiguous name yet to be taxonomically clarified/epityfied	MZ766463	-	1	1	1	M.crassipes
121	04/2021	M21-YN11			M.crassipes	Unnamed	ambiguous name yet to be taxonomically clarified/epityfied	MZ766464	-	1	1	1	M.crassipes
122	04/2021	M21-YN12			Mes-19	Unnamed	Yet to be formally decribed or linked to an existing binomial	MZ766465	OL413388	1	1	1	Mes-19
123	04/2021	M21-YN13			M.crassipes	Unnamed	ambiguous name yet to be taxonomically clarified/epityfied	MZ766466	-	1	1	1	M.crassipes
124	04/2021	M21-YN14			M.crassipes	Unnamed	ambiguous name yet to be taxonomically clarified/epityfied	MZ766467	-	1	1	1	M. crassipes
125	04/2021	M21-YN15			Mes-19	Unnamed	Yet to be formally decribed or linked to an existing binomial	MZ766468	-	1	1	1	Mes-19
126	04/2021	M21-YN16			M.crassipes	Unnamed	ambiguous name yet to be taxonomically clarified/epityfied	MZ766469	OL413389	1	1	1	M. crassipes
127	04/2021	M21-YN17			Mes-9	Unnamed	Yet to be formally decribed or linked to an existing binomial	MZ766470	-	1	1	1	Mes-9
128	04/2021	M21-YN18			Mes-19	Unnamed	Yet to be formally decribed or linked to an existing binomial	MZ766471	-	-	1	1	Mes-19
129	04/2021	M21-YN19			Mes-19	Unnamed	Yet to be formally decribed or linked to an existing binomial	MZ766472	-	-	1	1	Mes-19
130	04/2021	M21-YN20			M.crassipes	Unnamed	ambiguous name yet to be taxonomically clarified/epityfied	MZ766473	-	-	1	1	M .crassipes
131	04/2021	M21-YN21			M.crassipes	Unnamed	ambiguous name yet to be taxonomically clarified/epityfied	MZ766474	-	-	1	1	M. crassipes
132	04/2021	M21-YN22			Mes-19	Unnamed	Yet to be formally decribed or linked to an existing binomial	MZ766475	OL413390	1	1	1	Mes-19
133	04/2021	M21-YN23			M.crassipes	Unnamed	ambiguous name yet to be taxonomically clarified/epityfied	MZ766476	OL413391	1	1	1	M. crassipes
134	04/2021	M21-YN24			Mes-19	Unnamed	Yet to be formally decribed or linked to an existing binomial	MZ766477	-	-	-	-	Mes-19
135	04/2021	M21-YN25			Mes-19	Unnamed	Yet to be formally decribed or linked to an existing binomial	MZ766478	-	1	1	-	Mes-19
136	04/2021	M21-YN26			Mes-19	Unnamed	Yet to be formally decribed or linked to an existing binomial	MZ766479	-	1	1	-	Mes-19
137	04/2021	M21-YN27			Mes-19	Unnamed	Yet to be formally decribed or linked to an existing binomial	MZ766480	-	1	1	-	Mes-19
138	04/2021	M21-YN28			Mes-19	Unnamed	Yet to be formally decribed or linked to an existing binomial	MZ766481	-	1	1	-	Mes-19
139	04/2021	M21-YN29			M.crassipes	Unnamed	ambiguous name yet to be taxonomically clarified/epityfied	MZ766482	-	1	1	-	M. crassipes
140	04/2021	M21-YN30			Mes-9	Unnamed	Yet to be formally decribed or linked to an existing binomial	MZ766483	OL413392	1	-	-	Mes-9
141	04/2021	M21-YN31			Mes-19	Unnamed	Yet to be formally decribed or linked to an existing binomial	MZ766484	OL413393	1	-	-	Mes-19
142	04/2021	M21-YN32			Mes-19	Unnamed	Yet to be formally decribed or linked to an existing binomial	MZ766485	OL413394	1	1	-	Mes-19
143	04/2021	M21-YN33			M.crassipes	Unnamed	ambiguous name yet to be taxonomically clarified/epityfied	MZ766486	OL413395	1	1	-	M. crassipes
144	04/2021	M21-YN34			M.crassipes	Unnamed	ambiguous name yet to be taxonomically clarified/epityfied	MZ766487	-	1	1	-	M. crassipes
145	04/2021	M21-YN35			M.crassipes	Unnamed	ambiguous name yet to be taxonomically clarified/epityfied	MZ766488	OL413396	1	1	-	M. crassipes
146	04/2021	M21-YN36			Mes-12	Unnamed	Yet to be formally decribed or linked to an existing binomial	MZ766489	OL413397	1	1	-	Mes-12
147	04/2021	M21-YN37			M.crassipes	Unnamed	ambiguous name yet to be taxonomically clarified/epityfied	MZ766489	-	1	-	-	M. crassipes
148	04/2021	M21-YN38			M.crassipes	Unnamed	ambiguous name yet to be taxonomically clarified/epityfied	MZ766491	OL413398	1	-	-	M. crassipes
149	04/2021	M21-YN39			Mes-19	Unnamed	Yet to be formally decribed or linked to an existing binomial	MZ766492	OL413399	1	-	-	Mes-19
150	04/2021	M21-YN40			Mes-9	Unnamed	Yet to be formally decribed or linked to an existing binomial	MZ766493	-	1	1	-	Mes-9
151	06/2012	M12-11	Dongxia and Baoku Forest Farm, Datong County, Qinghai Province (high latitude region)	101°23'E-37°4'N	M.spongiola	M. vulgaris=M. spongiloa	Probably Mes-5	MH645835	-	1	1	1	M. vulgaris=M. spongiloa/Mes-5(Probably)
152	06/2012	M12-10			M.spongiola	M. vulgaris=M. spongiloa	Probably Mes-5	MH645832	OL413222	1	1	1	M. vulgaris=M. spongiloa/Mes-5(Probably)
153	06/2014	M14-DX1			M.spongiola	M. vulgaris=M. spongiloa	Probably Mes-5	MH645834	OL413223	1	1	1	M. vulgaris=M. spongiloa/Mes-5(Probably)
154	06/2015	M14-DX4			M.spongiola	M. vulgaris=M. spongiloa	Probably Mes-5	MH645822	OL413224	1	1	1	M. vulgaris=M. spongiloa/Mes-5(Probably)
155	06/2011	WZ-1			Mes-6	Unnamed	Yet to be formally decribed or linked to an existing binomial	MN069177	OL413225	1	1	1	Mes-6
156	06/2011	WZ-2			M.spongiola	M. vulgaris=M. spongiloa	Probably Mes-5	MN069178	OL413226	1	1	1	M. vulgaris=M. spongiloa/Mes-5(Probably)
157	06/2011	WZ-3			Mes-6	Unnamed	Yet to be formally decribed or linked to an existing binomial	MN069184	OL413227	1	1	1	Mes-6
158	06/2011	WZ-4			Mes-6	Unnamed	Yet to be formally decribed or linked to an existing binomial	MN069179	OL413228	1	1	1	Mes-6
159	06/2011	WZ-5			Mes-6	Unnamed	Yet to be formally decribed or linked to an existing binomial	MN069185	OL413229	1	1	1	Mes-6
160	06/2011	WZ-6			M.spongiola	M. vulgaris=M. spongiloa	Probably Mes-5	MN069180	OL413230	1	1	1	M. vulgaris=M. spongiloa/Mes-5(Probably)
161	06/2011	WZ-7			Mes-6	Unnamed	Yet to be formally decribed or linked to an existing binomial	MN069181	OL413231	1	1	1	Mes-6
162	06/2011	WZ-8			Mes-6	Unnamed	Yet to be formally decribed or linked to an existing binomial	MN069182	OL413232	1	1	1	Mes-6
163	06/2011	WZ-10			Mes-6	Unnamed	Yet to be formally decribed or linked to an existing binomial	MN069183	OL413233	1	1	1	Mes-6
164	06/2011	YJ-1			Mes-26	Unnamed	Yet to be formally decribed or linked to an existing binomial	MN069186	OL413234	1	1	1	Mes-26
165	06/2011	YJ-2			Mes-26	Unnamed	Yet to be formally decribed or linked to an existing binomial	MN069187	OL413235	1	1	1	Mes-26
166	06/2011	YJ-3			M.spongiola	M. vulgaris=M. spongiloa	Probably Mes-5	MN069188	OL413236	1	1	1	M. vulgaris=M. spongiloa/Mes-5(Probably)
167	06/2011	YJ-4			Mes-26	Unnamed	Yet to be formally decribed or linked to an existing binomial	MN069189	OL413237	1	1	1	Mes-26
168	06/2010	M10-13			M.spongiola	M. vulgaris=M. spongiloa	Probably Mes-5	MK937625	OL413238	1	1	1	M. vulgaris=M. spongiloa/Mes-5(Probably)
169	06/2010	M10-14			Mes-26	Unnamed	Yet to be formally decribed or linked to an existing binomial	MN069167	OL413229	1	1	1	Mes-26
170	06/2010	M10-15			Mes-26	Unnamed	Yet to be formally decribed or linked to an existing binomial	MK937626	OL413230	1	1	1	Mes-26
171	06/2010	M10-23			Mes-26	Unnamed	Yet to be formally decribed or linked to an existing binomial	MK937627	OL413231	1	1	1	Mes-26
172	06/2010	M10-24			Mes-26	Unnamed	Yet to be formally decribed or linked to an existing binomial	MK937628	OL413239	1	1	1	Mes-26
173	05/2011	M11-3			Mes-26	Unnamed	Yet to be formally decribed or linked to an existing binomial	MN069172	-	1	1	1	Mes-26
174	05/2011	M11-4			Mes-26	Unnamed	Yet to be formally decribed or linked to an existing binomial	MK937633	OL423306	1	1	1	Mes-26
175	05/2011	M11-5			Mes-6	Unnamed	Yet to be formally decribed or linked to an existing binomial	MN069173	OL423307	1	1	-	Mes-6
176	05/2011	M11-9			Mes-6	Unnamed	Yet to be formally decribed or linked to an existing binomial	MN069174	OL423308	1	1	-	Mes-6
177	05/2011	M11-10			Mes-6	Unnamed	Yet to be formally decribed or linked to an existing binomial	MK937635	OL423309	1	1	-	Mes-6
178	05/2011	M11-11			Mes-6	Unnamed	Yet to be formally decribed or linked to an existing binomial	MN069176	OL423310	1	1	1	Mes-6
179	06/2012	M12-9			M.spongiola	M. vulgaris=M. spongiloa	Probably Mes-5	MH645824	OL423311	1	1	-	M. vulgaris=M. spongiloa/Mes-5(Probably)
180	06/2014	M14-7			M.spongiola	M. vulgaris=M. spongiloa	Probably Mes-5	MH645817	-	-	-	-	M. vulgaris=M. spongiloa/Mes-5(Probably)
181	06/2014	M14-5			M.spongiola	M. vulgaris=M. spongiloa	Probably Mes-5	MH645828	OL423312	-	-	-	M. vulgaris=M. spongiloa/Mes-5(Probably)
182	05/2020	M21-XJ1	Talqigou, Xinjiang Uygur Autonomous Region	80°47E-44°5'N	M.eximia	M. eximia	Mel-7	OK037626	OL423313	-	-	-	M. eximia=M.septimelata/Mel-7
183	05/2020	M21-XJ3			M.eximia	M. eximia	Mel-7	OK037627	OL423314	-	-	-	M. eximia=M.septimelata/Mel-7
184	05/2020	M21-XJ4			M.sextelata	M.sextelata	Mel-6	OK037628	OL423315	-	-	-	M. sextelata/Mel-6
185	05/2020	M21-XJ5			M.sextelata	M.sextelata	Mel-6	OK037629	OL423316	-	-	-	M. sextelata/Mel-6
186	05/2020	M21-XJ6			M.eximia	M. eximia	Mel-7	OK037630	MW692181	-	-	-	M. eximia=M.septimelata/Mel-7
187	05/2020	M21-XJ8			M.sextelata	M.sextelata	Mel-6	OK037631	MW692179	-	-	-	M. sextelata/Mel-6
188	05/2020	M21-XJ9			M.sextelata	M.sextelata	Mel-6	OK037632	MW692180	-	-	-	M. sextelata/Mel-6
189	05/2020	M21-XJ10			M.septimelata	M. eximia	Mel-7	OK037633	MW692175	-	-	-	M. eximia=M.septimelata/Mel-7
190	05/2020	M21-XJ11			M.septimelata	M. eximia	Mel-7	OK037634	-	-	-	-	M. eximia=M.septimelata/Mel-7
191	05/2020	M21-XJ15			M.eximia	M. eximia	Mel-7	OK037635	-	-	-	-	M. eximia=M.septimelata/Mel-7
192	05/2020	M21-XJ16			M.eximia	M. eximia	Mel-7	OK037636	ON318882	-	-	-	M. eximia=M.septimelata/Mel-7
193	05/2020	M21-XJ19			M.eximia	M. eximia	Mel-7	OK037637	MT569865	-	-	-	M. eximia=M.septimelata/Mel-7
194	05/2020	M21-XJ20			M.eximia	M. eximia	Mel-7	OK037638	ON318883	-	-	-	M. eximia=M.septimelata/Mel-7
195	05/2020	M21-XJ22			M.eximia	M. eximia	Mel-7	OK037639	-	-	-	-	M. eximia=M.septimelata/Mel-7
196	05/2020	M21-XJ23			M.eximia	M. eximia	Mel-7	OK037640	-	-	-	-	M. eximia=M.septimelata/Mel-7
197	05/2020	M21-XJ24			M.eximia	M. eximia	Mel-7	OK037641	-	-	-	-	M. eximia=M.septimelata/Mel-7
198	05/2020	M21-XJ25			M.eximia	M. eximia	Mel-7	OK037642	MT569871	-	-	-	M. eximia=M.septimelata/Mel-7
199	05/2020	M21-XJ26			M.eximia	M. eximia	Mel-7	OK037643	-	-	-	-	M. eximia=M.septimelata/Mel-7
200	05/2020	M21-XJ27			M.eximia	M. eximia	Mel-7	OK037644	MT569866	-	-	-	M. eximia=M.septimelata/Mel-7
201	05/2020	M21-XJ28			M.sextelata	M.sextelata	Mel-6	OK037645	ON318884	-	-	-	M. sextelata/Mel-6
202	05/2020	M21-XJ29			M.sextelata	M.sextelata	Mel-6	OK037646	MT569867	-	-	-	M. sextelata/Mel-6
203	05/2020	M21-XJ35			M.sextelata	M.sextelata	Mel-6	OK037647	ON318885	-	-	-	M. sextelata/Mel-6
204	05/2020	M21-XJ36			M.eximia	M. eximia	Mel-7	OK037648	-	-	-	-	M. eximia=M.septimelata/Mel-7
205	05/2021	M21-DB1	Jilin, Northeast Province	126°23'E-3°47N	M.esculenta	M. esculenta	Mes-8	OL423306	-	-	-	-	M. esculenta/Mes-8
206	05/2021	M21-DB2			M.esculenta	M. esculenta	Mes-8	OL423307	MT569876	-	-	-	M. esculenta/Mes-8
207	05/2021	M21-DB3			M.esculenta	M. esculenta	Mes-8	OL423308	-	-	-	-	M. esculenta/Mes-8
208	05/2021	M21-DB4			M.esculenta	M. esculenta	Mes-8	OL423309	MT569868	-	-	-	M. esculenta/Mes-8
209	05/2021	M21-DB5			M.esculenta	M. esculenta	Mes-8	OL423310	MT569869	O1377753	-	-	M. esculenta/Mes-8
210	05/2021	M21-DB6			M.esculenta	M. esculenta	Mes-8	OL423311	MT569874	-	-	-	M. esculenta/Mes-8
211	05/2021	M21-DB7			M.esculenta	M. esculenta	Mes-8	-	MT569872	-	-	-	M. esculenta/Mes-8
212	05/2021	M21-DB8			M.esculenta	M. esculenta	Mes-8	OL423312	MT569875	-	-	-	M. esculenta/Mes-8
213	05/2021	M21-DB9			M.esculenta	M. esculenta	Mes-8	OL423313	-	-	-	-	M. esculenta/Mes-8
214	05/2021	M21-DB10			M.esculenta	M. esculenta	Mes-8	OL423314	-	-	-	-	M. esculenta/Mes-8
215	05/2021	M21-DB11			M.esculenta	M. esculenta	Mes-8	OL423315	-	-	-	-	M. esculenta/Mes-8
216	05/2021	M21-DB12			M.esculenta	M. esculenta	Mes-8	OL423316	-	-	-	-	M. esculenta/Mes-9
"1": refers to newly generated sequences, “-” refers to sequences gap.

## Sheet: Table S2
Table S2 PCR primers used in this study.
Gene∗	Primer name	Primer sequences (50–30)a	大小/bp
			Size
ITS	ITS1	TCCGTAGGTGAACCTGCGG	19
	ITS4	TTCTTCGCTTATTGATATGC	20
nrLSU	LR0R	ACCCGCTGAACTTAAGC	19
	LR7F	TACTACCACCAAGATCT	18
EF1-α	EF1-983F	CGTGACTTCAAGAACATG	18
	EF1-1567R	GGARGGAAAYCATCTTGACGA	21
RPB1	rpb1F	CGATCTATTAGAACATGGGGCT	23
	rpb1R	GTTGACAACGTGAGCTGGAGA	23
RPB2	rpb2F	CTTGCCACTACGCGGTCTAT	21
a: Degeneracr codes: R = A or G, Y = C or T. ∗: ITS, internal transcribed spacer region; nrLSU, nuclear large subunit rDNA; RPB1, the largest subunit of RNA polymerase II; RPB2, the second subunit of RNA polymerase II.

## Sheet: Table S3
Table S2 Specimen vouchers, locations, and GenBank accession of worldwide Morchella
No.	Phylospecies	GenBank accessions	country	RASP state(distribution)
1	M. spongiloa	AJ539477.1	Europe: Germany	(B)
		AJ539478.1	Europe: France	(C)
		AJ539476.1	Europe: Germany	(B)
		JQ691492.1	North Americaa	(F)
		AJ539473.1	Europe: Germany	(B)
		GQ228476.1	Asia: India	(D)
		EU834822.1	China: Qinghai, Xining	(A)
		JQ691480.1	Europe: Ukraine	(E)
		MH645832.1	China: Qinghai, Datong	(A)
		EU834821.1	China: Qinghai, Xining	(A)
		MG431336.1	China: Hebei	(G)
		ON453669.1	China: Guangzhou	(H)
2	M. esculenta	U51851.1 M	Europe: Germany	(M)
		U51852.1 M	orth America	(N)
		OL678132.1	China: Jilin	(C)
		MW307517.1	Europe: Norway	(K)
		OL504956.1	Asian: India	(L)
		MG871306.1	Asian: Thailand	(G)
		OL423306.1	China: Jilin	(C)
		MF228804.1	Europe: Turkey	(F)
		MN513747.1	China: Henan	(D)
		OK047525.1	China: Qinghai (QTPs)	(A)
		MH982836.1	Central Europe: Czech Republic	(J)
		KY792586.1	Central Europe: Poland	(K)
		MH859160.1	Europe: Netherlands	(I)
		JQ691500.1	Europe: France	(E)
		MH718237.1	North America: Canada	(H)
		KM485935.1	China: Yunnan	(B)
		MZ770772 1	China: Gansu (QTPs)	(A)
		OK073283.1	China: Qinghai (QTPs)	(A)
3	M. crassipes	AF008232.1	Europe: France	(D)
		JQ691484.1	Europe: Ukraine	(D)
		DQ257347.1	China: Peking	(B)
		GU589858.1	Asia : Israel	(C)
		KY910176.1	North Africa: Egypt	(F)
		MK890799.1	Asia: Pakistan	(C)
		MZ172458.1	Chian: Guizhou	(B)
		FJ860052.1	China : Hubei	(B)
		MG241261.1	North america: Rinjani National Park	(E)
		EU701005.1	Europe: Belgiu	(D)
		OL654279.1	Asia: India	(C)
		KR809597.1	China: Shaanxi	(B)
		JN043314.1	Eas Asia: South Korea	(C)
		MF421100 1	Asia: South Korea	(C)
		MG431335.1	China: Heibei	(B)
		JQ691497.1	Europe: Estonia	(D)
		KF977843.1	China: Sichuan	(A)
		JQ691470.1	Europe: Germany	(D)
		JX258671.1	Europe: Switzerland	(D)
		KM485942.1	China: Kunming	(B)
		GQ304946.1	North America: Canada	(E)
		MZ754081.1	China: Sichuan	(A)
		MZ766463.1	China: Shangri-la	(A)
		EF081003.1	China: Shanghai	(B)
4	M. ephespera	MH718195.1	North America:British Columbia	(E)
		MZ738615.1	China: Tibet	(A)
		MH982702.1	Central Europe: Czech Republic	(C)
		MZ770768.1	China: Gansu	(A)
		KT819371.1	North America:Canada	(B)
		MZ995215.1	North America:Alaska	(B)
		MT373931.1	North America:Skamania	(B)
		OK073293.1	China: Qinghai	(A)
5	Mel-13	JN085167.1	Europe: Turkey	(E)
		MZ770774.1	China: Gansu	(B)
		JQ321904.1	China: Kunming	(D)
		OK047523 1	China: Qinghai,Huzhu	(A)
6	Mel-14	JQ321891.1	China: Yunnan	(D)
		MZ770776.1	China: Gansu	(B)
		JN085164.1	Europe: Turkey	(E)
		OK073281.1	China: Qinghai,Banma	(A)
		MZ738617 1	China: Tibet	(C)
7	M. costata	DQ257333.1	China:Peking	(D)
		DQ257334.1	China:Peking	(D)
		JQ691495.1	Europe:Germany	(G)
		EF080998.1	China:Shanghai	(E)
		MZ738626.1	China:Tibet	(C)
		MZ770781.1	China:Gansu	(B)
		OK073290.1	China:Qinghai	(A)
		GQ265899.1	China:Henan	(F)
8	M. eximia	MT952473.1	China: Kunming	(D)
		OK073282.1	China: Qinghai	(A)
		OK037648.1	China: Xinjiang	(B)
		KY485144.1	China: Tianjin	(C)
		MG979398.1	North America: California	(E)
		MT435009.1	Europe: Turkey	(F)
		KM588002.1	Europe: France	(F)
		KM587980.1	China: Yunnan	(D)
		MZ027897.1	Europe: Portugal	(F)
		KM587980.1	China: Yunnan	(D)
		MZ027897.1	Europe: Portugal	(F)
		KU865014.1	Cyprus: Pelendri	(F)
9	Morchella importuna	MW856804.1	China: Yunnan	(F)
10	Morchella rufobrunnea	JX292976.1	Cyprus:Northeastern Mediterranean	None
11	Verpa bohemica	MK430993.1	USA	None
12	Floccularia luteovirens	MK955328.1	China:Qinghai	None
